# Supplementary material for: Trend of estimated participation rate by regional block, gender, and age group in the 1997–2019: National Health and Nutrition Survey in Japan
Source: PLoS One. 2024 Mar 13;19(3):e0286169. doi: 10.1371/journal.pone.0286169 (PMC10936830; doi:10.1371/journal.pone.0286169)
Supplement: S1 Table — (XLSX) [file pone.0286169.s002.xlsx]

## Sheet: S2 Table
S2 Table. The data set underlying the results
Data of Fig 2. Trends in estimated participation rates nationwide and by regional block.
			Reginal Block
Year	Sex	Age	Natiowide	Hokkaido	Tohoku	Kanto I	Kanto II	Hokuriku	Tokai	Kinki I	Kinki II	Chugoku	Shikoku	Kita Kyushu	Minami Kyushu
1995	Male	All	0.678596	0.69577	0.685049	0.627996	0.75036	0.827631	0.721896	0.586139	0.719291	0.725406	0.759775	0.664189	0.730414
1996	Male	All	0.666844	0.680533	0.678349	0.613043	0.738054	0.808336	0.711064	0.578594	0.702571	0.715037	0.748479	0.655765	0.717147
1997	Male	All	0.655296	0.665629	0.671716	0.598446	0.72595	0.789491	0.700394	0.571146	0.686239	0.704816	0.737351	0.647448	0.704121
1998	Male	All	0.643947	0.651052	0.665147	0.584197	0.714045	0.771085	0.689885	0.563795	0.670287	0.694741	0.726389	0.639236	0.691332
1999	Male	All	0.632795	0.636794	0.658643	0.570287	0.702335	0.753108	0.679533	0.556537	0.654706	0.684811	0.715589	0.631129	0.678775
2000	Male	All	0.621836	0.622848	0.652202	0.556708	0.690817	0.73555	0.669337	0.549374	0.639487	0.675022	0.70495	0.623124	0.666447
2001	Male	All	0.611067	0.609208	0.645824	0.543453	0.679488	0.718402	0.659293	0.542302	0.624621	0.665373	0.694469	0.615221	0.654342
2002	Male	All	0.600485	0.595866	0.639508	0.530513	0.668344	0.701653	0.649401	0.535322	0.610101	0.655862	0.684144	0.607418	0.642457
2003	Male	All	0.590085	0.582817	0.633254	0.517881	0.657384	0.685295	0.639656	0.528431	0.595919	0.646487	0.673972	0.599714	0.630788
2004	Male	All	0.579866	0.570053	0.627062	0.50555	0.646603	0.669318	0.630058	0.521629	0.582067	0.637246	0.663952	0.592108	0.619331
2005	Male	All	0.569824	0.557569	0.62093	0.493513	0.635999	0.653714	0.620604	0.514915	0.568536	0.628137	0.65408	0.584598	0.608082
2006	Male	All	0.559956	0.545359	0.614857	0.481762	0.625569	0.638474	0.611292	0.508287	0.55532	0.619159	0.644356	0.577183	0.597037
2007	Male	All	0.550258	0.533415	0.608845	0.470291	0.61531	0.623588	0.602119	0.501744	0.542411	0.610308	0.634776	0.569863	0.586193
2008	Male	All	0.540729	0.521734	0.602891	0.459093	0.605219	0.60905	0.593085	0.495285	0.529802	0.601584	0.625338	0.562635	0.575546
2009	Male	All	0.531365	0.510308	0.596995	0.448162	0.595293	0.594851	0.584185	0.48891	0.517487	0.592985	0.616041	0.555499	0.565092
2010	Male	All	0.522162	0.499132	0.591157	0.437491	0.585531	0.580983	0.57542	0.482617	0.505457	0.584509	0.606882	0.548454	0.554828
2011	Male	All	0.513119	0.488201	0.585376	0.427074	0.575928	0.567438	0.566785	0.476405	0.493708	0.576154	0.597859	0.541498	0.544751
2012	Male	All	0.504233	0.477509	0.579652	0.416905	0.566483	0.554209	0.558281	0.470272	0.482231	0.567918	0.58897	0.53463	0.534857
2013	Male	All	0.495501	0.467052	0.573983	0.406978	0.557193	0.541288	0.549904	0.464219	0.471021	0.559801	0.580213	0.527849	0.525142
2014	Male	All	0.48692	0.456824	0.56837	0.397288	0.548055	0.528669	0.541652	0.458244	0.460072	0.551799	0.571587	0.521154	0.515604
2015	Male	All	0.478487	0.446819	0.562812	0.387828	0.539068	0.516344	0.533525	0.452345	0.449377	0.543911	0.563089	0.514544	0.506239
2016	Male	All	0.470201	0.437034	0.557308	0.378594	0.530227	0.504306	0.525519	0.446522	0.438931	0.536136	0.554717	0.508018	0.497044
2017	Male	All	0.462058	0.427463	0.551858	0.369579	0.521532	0.492549	0.517634	0.440775	0.428728	0.528473	0.54647	0.501575	0.488016
2018	Male	All	0.454056	0.418102	0.546462	0.360779	0.512979	0.481066	0.509867	0.435101	0.418762	0.520919	0.538345	0.495214	0.479152
2019	Male	All	0.446192	0.408945	0.541118	0.352189	0.504566	0.46985	0.502216	0.4295	0.409027	0.513473	0.530341	0.488933	0.470449
1995	Female	All	0.732265	0.702949	0.720212	0.677614	0.78469	0.850914	0.788063	0.662126	0.775626	0.803961	0.760284	0.730809	0.74945
1996	Female	All	0.718647	0.689062	0.713662	0.661377	0.772176	0.831786	0.775122	0.650443	0.755997	0.788801	0.752449	0.718646	0.737336
1997	Female	All	0.705281	0.67545	0.707172	0.645529	0.759862	0.813088	0.762394	0.638965	0.736864	0.773927	0.744694	0.706685	0.725418
1998	Female	All	0.692165	0.662106	0.700741	0.63006	0.747744	0.79481	0.749874	0.627691	0.718215	0.759333	0.737019	0.694924	0.713693
1999	Female	All	0.679292	0.649026	0.694368	0.614962	0.73582	0.776943	0.737561	0.616615	0.700038	0.745015	0.729423	0.683358	0.702158
2000	Female	All	0.666659	0.636205	0.688053	0.600226	0.724085	0.759478	0.725449	0.605734	0.682321	0.730966	0.721905	0.671985	0.690809
2001	Female	All	0.654261	0.623637	0.681796	0.585843	0.712538	0.742405	0.713536	0.595046	0.665053	0.717183	0.714465	0.660801	0.679643
2002	Female	All	0.642093	0.611317	0.675595	0.571805	0.701175	0.725716	0.701819	0.584546	0.648222	0.703659	0.707101	0.649804	0.668658
2003	Female	All	0.630152	0.59924	0.669451	0.558103	0.689993	0.709402	0.690295	0.574232	0.631816	0.69039	0.699813	0.638989	0.65785
2004	Female	All	0.618432	0.587402	0.663363	0.544729	0.678989	0.693455	0.678959	0.564099	0.615826	0.677372	0.692601	0.628354	0.647217
2005	Female	All	0.606931	0.575798	0.65733	0.531676	0.668161	0.677866	0.66781	0.554145	0.600241	0.664599	0.685463	0.617896	0.636756
2006	Female	All	0.595644	0.564423	0.651352	0.518936	0.657506	0.662628	0.656844	0.544367	0.58505	0.652067	0.678398	0.607613	0.626464
2007	Female	All	0.584566	0.553273	0.645428	0.506501	0.64702	0.647733	0.646058	0.534762	0.570243	0.639771	0.671406	0.5975	0.616338
2008	Female	All	0.573695	0.542343	0.639558	0.494364	0.636702	0.633172	0.635449	0.525326	0.555811	0.627707	0.664486	0.587556	0.606376
2009	Female	All	0.563025	0.53163	0.633742	0.482518	0.626548	0.618938	0.625014	0.516056	0.541744	0.61587	0.657638	0.577777	0.596575
2010	Female	All	0.552554	0.521127	0.627978	0.470955	0.616556	0.605025	0.614751	0.50695	0.528034	0.604257	0.65086	0.568161	0.586932
2011	Female	All	0.542278	0.510832	0.622267	0.45967	0.606724	0.591424	0.604656	0.498005	0.51467	0.592863	0.644152	0.558705	0.577446
2012	Female	All	0.532193	0.500741	0.616608	0.448655	0.597048	0.578129	0.594727	0.489217	0.501645	0.581683	0.637513	0.549407	0.568112
2013	Female	All	0.522296	0.490849	0.611	0.437904	0.587527	0.565133	0.584961	0.480585	0.488949	0.570715	0.630943	0.540263	0.55893
2014	Female	All	0.512582	0.481152	0.605444	0.427411	0.578157	0.552429	0.575355	0.472105	0.476575	0.559953	0.62444	0.531272	0.549896
2015	Female	All	0.503049	0.471647	0.599937	0.417169	0.568937	0.540011	0.565907	0.463774	0.464513	0.549394	0.618004	0.52243	0.541008
2016	Female	All	0.493694	0.46233	0.594481	0.407173	0.559864	0.527871	0.556614	0.455591	0.452757	0.539034	0.611635	0.513735	0.532263
2017	Female	All	0.484512	0.453196	0.589075	0.397416	0.550936	0.516005	0.547474	0.447552	0.441299	0.52887	0.605331	0.505185	0.52366
2018	Female	All	0.475502	0.444244	0.583718	0.387893	0.54215	0.504405	0.538484	0.439655	0.43013	0.518897	0.599092	0.496777	0.515196
2019	Female	All	0.466658	0.435468	0.578409	0.378598	0.533504	0.493067	0.529642	0.431897	0.419244	0.509112	0.592918	0.488509	0.506869
Data of Fig 4. Comparison of trends in estimated participation rates for people aged <50 and ≥50 years for both sexes.
			Reginal Block
Year	Sex	Age	Natiowide	Hokkaido	Tohoku	Kanto I	Kanto II	Hokuriku	Tokai	Kinki I	Kinki II	Chugoku	Shikoku	Kita Kyushu	Minami Kyushu
1995	Both sexes	<50 years	0.678714	0.666864	0.682598	0.642081	0.700638	0.859626	0.703362	0.588523	0.766913	0.74187	0.723958	0.711647	0.682383
1996	Both sexes	<50 years	0.662756	0.649192	0.670706	0.621804	0.689073	0.831	0.691571	0.57725	0.739139	0.725479	0.710162	0.69669	0.666243
1997	Both sexes	<50 years	0.647173	0.631988	0.659022	0.602168	0.677699	0.803328	0.679978	0.566192	0.712372	0.70945	0.696629	0.682046	0.650484
1998	Both sexes	<50 years	0.631957	0.615241	0.647541	0.583151	0.666512	0.776578	0.668579	0.555347	0.686573	0.693775	0.683354	0.667711	0.635098
1999	Both sexes	<50 years	0.617098	0.598937	0.63626	0.564735	0.655511	0.750718	0.657372	0.544709	0.661709	0.678446	0.670332	0.653676	0.620076
2000	Both sexes	<50 years	0.602589	0.583065	0.625176	0.546901	0.644691	0.725719	0.646352	0.534275	0.637745	0.663456	0.657558	0.639937	0.605409
2001	Both sexes	<50 years	0.588421	0.567614	0.614284	0.52963	0.634049	0.701553	0.635517	0.524041	0.61465	0.648797	0.645027	0.626487	0.591089
2002	Both sexes	<50 years	0.574586	0.552572	0.603583	0.512904	0.623583	0.678191	0.624863	0.514003	0.59239	0.634462	0.632735	0.613319	0.577108
2003	Both sexes	<50 years	0.561076	0.537929	0.593068	0.496707	0.61329	0.655608	0.614388	0.504158	0.570937	0.620444	0.620677	0.600428	0.563457
2004	Both sexes	<50 years	0.547884	0.523674	0.582736	0.481021	0.603167	0.633776	0.604089	0.494501	0.550261	0.606736	0.608849	0.587808	0.55013
2005	Both sexes	<50 years	0.535002	0.509797	0.572584	0.46583	0.593211	0.612671	0.593962	0.485028	0.530333	0.59333	0.597247	0.575453	0.537117
2006	Both sexes	<50 years	0.522423	0.496287	0.562609	0.451119	0.583419	0.592269	0.584005	0.475738	0.511127	0.580221	0.585866	0.563358	0.524413
2007	Both sexes	<50 years	0.51014	0.483136	0.552808	0.436873	0.573789	0.572547	0.574215	0.466625	0.492617	0.567401	0.574701	0.551517	0.512009
2008	Both sexes	<50 years	0.498145	0.470333	0.543177	0.423077	0.564318	0.553481	0.56459	0.457687	0.474777	0.554864	0.563749	0.539925	0.499898
2009	Both sexes	<50 years	0.486433	0.457869	0.533714	0.409716	0.555003	0.53505	0.555125	0.44892	0.457583	0.542605	0.553006	0.528577	0.488074
2010	Both sexes	<50 years	0.474996	0.445735	0.524416	0.396777	0.545842	0.517233	0.545819	0.440321	0.441011	0.530616	0.542468	0.517467	0.476529
2011	Both sexes	<50 years	0.463828	0.433923	0.51528	0.384247	0.536832	0.50001	0.536669	0.431886	0.42504	0.518892	0.53213	0.50659	0.465258
2012	Both sexes	<50 years	0.452922	0.422424	0.506304	0.372112	0.527971	0.483359	0.527673	0.423614	0.409648	0.507428	0.52199	0.495943	0.454253
2013	Both sexes	<50 years	0.442273	0.41123	0.497483	0.360361	0.519256	0.467264	0.518827	0.415499	0.394812	0.496216	0.512043	0.485519	0.443508
2014	Both sexes	<50 years	0.431874	0.400333	0.488817	0.348981	0.510685	0.451704	0.51013	0.40754	0.380514	0.485253	0.502285	0.475314	0.433018
2015	Both sexes	<50 years	0.42172	0.389724	0.480301	0.33796	0.502255	0.436662	0.501578	0.399734	0.366734	0.474531	0.492713	0.465323	0.422776
2016	Both sexes	<50 years	0.411805	0.379396	0.471933	0.327287	0.493965	0.422121	0.49317	0.392077	0.353453	0.464046	0.483324	0.455543	0.412776
2017	Both sexes	<50 years	0.402122	0.369342	0.463712	0.316952	0.485811	0.408065	0.484903	0.384567	0.340653	0.453794	0.474113	0.445968	0.403012
2018	Both sexes	<50 years	0.392668	0.359555	0.455633	0.306942	0.477792	0.394476	0.476774	0.3772	0.328316	0.443767	0.465079	0.436595	0.393479
2019	Both sexes	<50 years	0.383435	0.350027	0.447696	0.297249	0.469905	0.38134	0.468782	0.369975	0.316426	0.433962	0.456216	0.427418	0.384172
1995	Both sexes	≥50 years	0.764644	0.778514	0.755352	0.697078	0.872519	0.836079	0.845964	0.695317	0.737977	0.806615	0.7949	0.686737	0.836897
1996	Both sexes	≥50 years	0.753645	0.763071	0.75115	0.684692	0.856991	0.823718	0.832124	0.685715	0.72701	0.79578	0.788461	0.680939	0.825391
1997	Both sexes	≥50 years	0.742804	0.747935	0.746972	0.672526	0.841739	0.811539	0.81851	0.676246	0.716205	0.785091	0.782075	0.67519	0.814042
1998	Both sexes	≥50 years	0.732119	0.733099	0.742817	0.660577	0.826758	0.79954	0.805119	0.666907	0.705562	0.774546	0.77574	0.66949	0.802849
1999	Both sexes	≥50 years	0.721588	0.718557	0.738685	0.64884	0.812044	0.787719	0.791948	0.657697	0.695076	0.764142	0.769457	0.663838	0.79181
2000	Both sexes	≥50 years	0.711208	0.704304	0.734576	0.637311	0.797592	0.776073	0.778991	0.648615	0.684746	0.753878	0.763225	0.658233	0.780923
2001	Both sexes	≥50 years	0.700977	0.690333	0.730489	0.625987	0.783397	0.764598	0.766247	0.639658	0.67457	0.743752	0.757043	0.652676	0.770186
2002	Both sexes	≥50 years	0.690894	0.67664	0.726426	0.614865	0.769455	0.753294	0.753711	0.630824	0.664545	0.733762	0.750911	0.647166	0.759596
2003	Both sexes	≥50 years	0.680955	0.663218	0.722385	0.60394	0.755761	0.742156	0.74138	0.622113	0.654669	0.723906	0.744829	0.641702	0.749152
2004	Both sexes	≥50 years	0.67116	0.650062	0.718366	0.593209	0.742311	0.731184	0.729251	0.613522	0.64494	0.714182	0.738796	0.636284	0.738852
2005	Both sexes	≥50 years	0.661505	0.637167	0.71437	0.582669	0.7291	0.720373	0.717321	0.605049	0.635355	0.704589	0.732811	0.630912	0.728693
2006	Both sexes	≥50 years	0.65199	0.624528	0.710397	0.572316	0.716124	0.709722	0.705585	0.596694	0.625913	0.695125	0.726876	0.625586	0.718674
2007	Both sexes	≥50 years	0.642611	0.61214	0.706445	0.562147	0.703379	0.699229	0.694042	0.588454	0.616611	0.685788	0.720988	0.620304	0.708793
2008	Both sexes	≥50 years	0.633367	0.599998	0.702515	0.552159	0.690861	0.688891	0.682687	0.580328	0.607448	0.676576	0.715148	0.615067	0.699047
2009	Both sexes	≥50 years	0.624256	0.588096	0.698607	0.542348	0.678565	0.678706	0.671518	0.572314	0.59842	0.667489	0.709356	0.609875	0.689435
2010	Both sexes	≥50 years	0.615276	0.576431	0.694721	0.532711	0.666489	0.668671	0.660532	0.56441	0.589527	0.658523	0.70361	0.604726	0.679956
2011	Both sexes	≥50 years	0.606426	0.564996	0.690856	0.523246	0.654627	0.658785	0.649726	0.556616	0.580766	0.649677	0.697911	0.59962	0.670607
2012	Both sexes	≥50 years	0.597702	0.553789	0.687013	0.513949	0.642977	0.649044	0.639096	0.548929	0.572135	0.640951	0.692258	0.594558	0.661386
2013	Both sexes	≥50 years	0.589105	0.542804	0.683192	0.504817	0.631533	0.639448	0.628641	0.541349	0.563632	0.632342	0.686651	0.589538	0.652293
2014	Both sexes	≥50 years	0.58063	0.532037	0.679391	0.495847	0.620294	0.629994	0.618356	0.533873	0.555256	0.623848	0.681089	0.584561	0.643324
2015	Both sexes	≥50 years	0.572278	0.521483	0.675612	0.487037	0.609254	0.62068	0.60824	0.5265	0.547004	0.615468	0.675573	0.579626	0.634479
2016	Both sexes	≥50 years	0.564046	0.511139	0.671854	0.478383	0.598411	0.611503	0.598289	0.51923	0.538875	0.607201	0.670101	0.574732	0.625755
2017	Both sexes	≥50 years	0.555932	0.501	0.668117	0.469883	0.587761	0.602462	0.588501	0.512059	0.530867	0.599045	0.664673	0.56988	0.617151
2018	Both sexes	≥50 years	0.547935	0.491062	0.6644	0.461535	0.577301	0.593554	0.578873	0.504988	0.522977	0.590999	0.659289	0.565069	0.608666
2019	Both sexes	≥50 years	0.540053	0.481322	0.660704	0.453334	0.567027	0.584779	0.569402	0.498014	0.515205	0.58306	0.653949	0.560298	0.600297
